# Supplementary material for: New-Onset Hidradenitis Suppurativa in Psoriasis Patients: A Multi-Center, Retrospective Cohort Study
Source: Life (Basel). 2024 Jun 6;14(6):730. doi: 10.3390/life14060730 (PMC11205059; doi:10.3390/life14060730)
Supplement: Supplementary file 1 [file life-14-00730-s001.zip]

Archive with 1 entries (1 files):
- life-3022357-supplementary.pdf
